# Supplementary material for: Self-Powered and Flexible Triboelectric Sensors with Oblique Morphology towards Smart Swallowing Rehabilitation Monitoring System
Source: Materials (Basel). 2022 Mar 18;15(6):2240. doi: 10.3390/ma15062240 (PMC8954625; doi:10.3390/ma15062240)
Supplement: Supplementary file 1 [file materials-15-02240-s001.zip]

Archive with 1 entries (1 files):
- materials-1562675-supplementary.pdf
